# Supplementary material for: Impact of idiopathic pulmonary fibrosis on recurrence after surgical treatment for stage I–III non-small cell lung cancer
Source: PLoS One. 2020 Jun 29;15(6):e0235126. doi: 10.1371/journal.pone.0235126 (PMC7323957; doi:10.1371/journal.pone.0235126)
Supplement: S1 Data — (XLSX) [file pone.0235126.s003.xlsx]

## Sheet: data
No.	Group	Histology	Sex	Smoking	PYS	ECOG	HTN	DM	COPD	Asthma	Old_TB	Stroke	CVD	CTD	other_cancer	FVC	FEV1	DLCO	GAPstage	location	Pathologic Stage	Induction Tx	op_pneumonia	op_pneumothorax	op_AE	total_ae_ards	op_ae_ards	op_MV	op_BPF	op_ARDS	op_Arrhy	op_bleeding	Postoperative hospital day	op_method	MLND	number of LN	LN_positive	Resection Margin	Adjuvant Tx	ad_cytpenia	ad_GI trouble	ad_pneumonia	ad_AE	ad_ad_ards	ad_pneumonitis	recur	death	DFS	OS
1	1	1	1	1	50	1	N	N	N	N	N	N	N	N	N	74	71	80	1	0	1	0	Y	N	Y	Y	Y	N	N	N	N	N	36	2	Y	0	0	R0	0							distant metastasis	Y	11.8	12.4
2	1	1	1	1	60	0	Y	N	N	N	N	N	N	N	N	98	94	111	1	3	1	0	N	N	N	N	N	N	N	N	N	N	11	4	N	0	0	R0	0							N	N	101.5	101.5
3	1	1	1	1	60	1	Y	Y	N	N	N	N	N	N	N	77	59	62	1	4	1	0	N	Y	N	N	N	N	N	N	N	N	10	2	Y	16	0	R0	0							N	N	43.6	43.6
4	1	1	1	0	0	1	N	N	N	N	N	N	N	N	N	82	82	67	1	1	1	0	N	N	N	N	N	N	N	N	N	N	6	0	N	0	0	R0	0							distant metastasis	Y	16.3	31.6
5	1	5	1	1	20	0	Y	Y	N	N	N	N	N	N	N	117	115	111	1	3	1	0	N	N	N	N	N	N	N	N	N	N	3	0	N	0	0	R0	0							N	N	49.7	49.7
6	1	1	2	1	20	1	Y	N	Y	N	N	N	N	N	N	92	101	71	1	0	2	0	N	N	N	N	N	N	N	N	N	N	3	0	N	0	0	R0	0							local	Y	29.9	53.6
7	1	2	1	1	50	1	N	N	Y	N	N	N	N	N	N	68	84	60	1	2	1	0	N	N	N	N	N	N	N	N	N	N	10	2	Y	32	0	R0	0							N	Y	64.4	64.4
8	1	1	1	1	60	1	Y	N	N	N	N	N	N	N	N	122	140	86	1	2	3	0	N	Y	N	N	N	N	N	N	N	N	5	2	Y	18	4	R0	4	N	N	N	N	N	N	regional	Y	7.4	29.8
9	1	2	1	1	12.5	1	N	N	N	N	N	N	N	N	N	112	123	69	1	2	2	0	N	Y	N	N	N	N	N	N	N	N	64	2	N	5	0	R0	0							local	Y	8	15.6
10	1	2	2	0	0	1	N	N	N	N	N	N	N	N	N	89	88	92	1	2	2	0	N	N	N	N	N	N	N	N	N	N	8	2	Y	16	3	R0	1	N	Y	Y	N	N	N	distant metastasis	Y	17.9	70.1
11	1	1	1	1	40	2	Y	Y	Y	N	N	N	N	N	N	73	80	51	1	3	2	0	Y	N	N	N	N	N	N	N	N	N	8	0	N	0	0	R0	0							N	Y	11.6	11.6
12	1	1	1	1	60	1	Y	Y	N	N	N	N	N	N	N	90	88	70	1	4	3	1	Y	N	N	N	N	N	Y	N	N	N	62	2	Y	27	1	R0	0							N	Y	111.7	111.7
13	1	1	1	1	40	0	N	N	N	N	N	N	Y	N	N	105	79	92	1	2	1	0	N	N	N	N	N	N	N	N	N	N	9	2	Y	8	0	R0	0							N	N	126.8	126.8
14	1	1	1	1	30	0	N	N	N	N	N	N	N	N	N	117	102	88	1	0	3	0	N	Y	N	N	N	N	N	N	N	N	16	2	Y	13	6	R0	4	N	Y	N	N	N	N	distant metastasis	Y	28.4	68
15	1	2	1	1	30	1	N	N	N	N	Y	N	N	N	N	82	96	88	1	3	1	0	N	N	N	N	N	N	N	N	N	N	9	2	Y	14	0	R0	0							N	Y	36.1	36.1
16	1	1	1	2	31.5	1	N	N	N	N	N	N	N	N	N	100	97	82	1	0	3	0	N	N	N	N	N	N	N	N	N	N	11	2	Y	22	1	R0	2	N	N	N	N	N	N	distant metastasis	Y	12.1	17.4
17	1	2	2	1	50	1	Y	N	N	N	N	N	N	N	N	114	107	81	1	4	1	0	N	N	N	N	N	N	N	N	N	N	6	2	Y	6	0	R0	0							N	Y	32.9	32.9
18	1	1	1	1	50	2	N	N	N	N	N	N	Y	N	Y	71	80	86	1	4	3	0	N	N	N	N	N	N	N	N	N	N	9	2	Y	22	2	R0	0							N	Y	79.7	79.7
19	1	1	1	1	90	0	N	N	N	N	Y	N	N	N	N	93	80	105	1	4	3	0	N	N	N	N	N	N	N	N	N	N	8	2	Y	25	11	R0	0							distant metastasis	Y	11.9	50.6
20	1	2	1	2	13	0	N	Y	N	N	N	N	N	N	N	101	103	66	1	2	1	0	N	N	N	N	N	N	N	N	N	N	7	2	Y	6	0	R0	0							local	Y	6.1	11.7
21	1	2	1	1	45	1	N	N	N	N	Y	N	N	N	N	84	87	49	1	4	2	0	N	N	N	N	N	N	N	N	N	N	3	2	Y	4	0	R0	0							N	Y	45.3	45.3
22	1	2	1	1	50	1	Y	N	N	N	Y	N	N	N	N	81	70	65	1	4	2	0	N	N	N	N	N	N	N	N	N	N	6	2	Y	33	5	R0	1	N	N	N	N	N	N	regional	Y	3.9	16.8
23	1	2	1	1	60	1	N	N	N	N	Y	N	N	N	N	75	80	35	2	1	1	0	N	N	N	N	N	N	N	N	N	N	11	0	Y	2	0	R0	0							N	Y	21.9	21.9
24	1	1	1	0	0	1	N	N	N	N	N	N	N	N	Y	105	124	70	1	0	3	0	N	N	N	N	N	N	N	N	N	N	3	1	Y	20	9	R0	0							distant metastasis	Y	2.7	10.5
25	1	2	1	1	50	1	N	N	N	N	N	N	N	N	N	105	82	81	1	3	3	0	N	Y	N	N	N	N	N	N	N	N	25	1	Y	16	2	R0	2	N	N	N	N	N	N	distant metastasis	Y	4.1	35.9
26	1	2	1	1	10	1	N	N	N	N	Y	N	N	N	N	80	85	79	1	2	2	0	N	Y	N	N	N	N	N	N	N	N	6	2	Y	6	0	R0	0							N	N	61.3	61.3
27	1	2	1	1	30	1	N	Y	N	N	N	N	N	N	N	86	95	82	1	3	1	0	N	Y	N	N	N	N	N	N	N	N	22	2	Y	39	0	R0	0							local	Y	2.2	3.5
28	1	1	1	1	30	1	N	N	Y	N	N	N	N	N	N	97	99	69	1	3	1	0	N	N	N	N	N	N	N	N	N	N	7	2	Y	30	0	R0	0							distant metastasis	Y	6.8	19.8
29	1	2	2	1	60	1	Y	Y	N	N	N	N	Y	N	Y	113	125	100	1	3	2	0	N	Y	N	N	N	N	N	N	N	N	7	2	Y	21	0	R0	0							N	N	118.9	118.9
30	1	2	1	1	10	1	Y	N	N	N	Y	N	N	N	N	79	78	98	1	4	2	0	N	N	N	N	N	N	N	N	N	N	5	0	Y	5	0	R0	0							local	Y	3.1	15.1
31	1	2	1	1	40	1	Y	N	N	N	N	N	N	N	N	121	106	88	1	4	1	0	N	N	N	N	N	N	N	N	N	N	3	2	N	0	0	R0	0							N	N	124.3	124.3
32	1	2	1	1	30	1	Y	N	N	N	N	Y	N	N	N	110	124	94	1	2	1	0	Y	N	N	Y	Y	N	N	Y	N	N	35	2	Y	44	0	R0	0							N	Y	1.2	1.2
33	1	1	1	0	0	2	Y	N	N	N	N	N	Y	N	N	91	91	56	1	2	1	0	N	N	N	N	N	N	N	N	N	N	7	2	Y	2	0	R0	0							distant metastasis	Y	24.3	34.2
34	1	2	1	1	5	0	N	N	N	N	N	N	N	N	N	91	102	116	1	4	2	0	N	N	N	N	N	N	N	N	N	N	4	2	Y	19	0	R0	0							N	N	53.3	53.3
35	1	2	1	0	0	2	N	N	N	N	N	N	N	N	N	80	95	73	1	2	2	0	N	N	N	N	N	N	N	N	N	N	16	2	Y	21	0	R0	0							distant metastasis	Y	17.3	23.7
36	1	2	1	0	0	2	N	Y	N	N	N	N	N	N	N	85	103	66	1	4	1	0	N	N	N	Y	Y	N	N	Y	N	N	15	2	Y	18	0	R1	0							N	Y	0.5	0.5
37	1	1	1	0	0	1	Y	Y	N	N	N	N	Y	N	N	100	122	76	1	2	2	0	N	N	N	N	N	N	N	N	N	N	9	2	Y	32	6	R0	0							N	Y	10.5	10.5
38	1	3	1	1	30	0	N	N	N	N	N	N	N	N	N	84	88	92	1	2	3	0	N	Y	N	N	N	N	N	N	N	Y	16	2	Y	16	1	R0	1	N	N	N	N	N	N	distant metastasis	Y	18	85.9
39	1	1	2	2	30	1	N	N	Y	N	N	N	N	N	N	96	82	78	1	2	1	0	N	N	N	N	N	N	N	N	N	N	4	2	Y	21	0	R0	0							N	N	108.6	108.6
40	1	1	1	1	30	1	Y	N	N	N	N	N	N	N	Y	96	115	80	1	3	2	0	N	N	N	N	N	N	N	N	N	N		2	N	0	0	R0	0							distant metastasis	Y	17.8	27.8
41	1	1	1	1	50	1	Y	Y	N	N	N	N	N	N	N	92	102	73	1	3	1	0	N	Y	N	N	N	N	N	N	N	N	9	2	N	0	0	R0	0							N	N	19.1	19.1
42	1	2	1	2	50	0	Y	Y	Y	N	N	N	N	N	Y	102	103	66	1	1	1	0	N	N	N	N	N	N	N	N	N	N	4	0	N	0	0	R0	0							local	Y	6.1	23.7
43	1	3	1	1	50	1	Y	N	N	N	Y	N	N	N	N	109	120	84	1	0	2	0	N	N	N	N	N	N	N	N	N	N	18	2	N	0	0	R0	1	N	N	N	N	N	N	distant metastasis	Y	2.1	8.1
44	1	2	2	1	47	0	N	N	N	N	N	N	N	N	N	95	92	97	1	4	1	0	N	N	N	N	N	N	N	N	N	N	4	2	N	0	0	R0	0							N	N	86	86
45	1	1	1	1	10	1	N	N	N	N	N	N	N	N	N	89	82	105	1	2	1	0	N	N	N	N	N	N	N	N	N	N	3	0	Y	1	0	R0	0							N	Y	66.6	66.6
46	1	2	1	1	40	1	N	N	N	N	N	N	N	N	Y	106	113	119	1	2	2	0	N	N	N	N	N	N	N	N	N	N	5	2	Y	33	0	R0	0							N	N	98.8	98.8
47	1	1	1	1	50	0	N	N	N	N	N	N	N	N	N	108	96	81	1	0	2	0	N	N	N	N	N	N	N	N	N	N	15	1	Y	2	0	R0	1	N	N	N	N	N	N	local	Y	13.2	40.4
48	1	2	1	2	40	0	Y	N	N	N	N	N	N	N	N	93	106	80	1	3	2	0	N	N	N	N	N	N	N	N	N	N	6	2	Y	28	0	R0	1	N	N	N	N	N	N	distant metastasis	Y	4.7	13.8
49	1	1	1	1	10	1	Y	N	N	N	Y	N	N	N	Y	95	99	104	1	4	2	0	N	N	N	N	N	N	N	N	N	N	5	1	N	0	0	R0	1	N	N	N	N	N	N	local	Y	48.8	65.1
50	1	1	1	1	15	0	N	N	N	N	N	N	N	N	N	82	86	76	1	3	2	0	N	N	N	N	N	N	N	N	Y	N	5	2	Y	23	0	R0	0							N	N	96.2	96.2
51	1	2	1	1	40	1	Y	Y	Y	N	N	N	N	N	N	95	106	91	1	4	2	0	N	N	N	N	N	N	N	N	N	N	4	2	Y	9	0	R0	1	N	N	N	N	N	N	N	Y	40	40
52	1	2	1	1	40	2	N	N	N	N	N	N	N	N	N	110	112	59	1	2	1	0	N	Y	N	N	N	N	N	N	N	N	6	0	N	0	0	R0	0							N	N	71.4	71.4
53	1	2	2	2	45	0	N	N	N	N	N	N	N	N	Y	96	104	64	1	0	2	0	N	N	N	N	N	N	N	N	N	N	5	2	Y	3	0	R0	1	N	N	N	N	N	N	N	N	5.8	5.8
54	1	1	1	1	30	0	N	N	N	N	N	N	N	N	Y	106	112	114	1	3	1	0	N	N	N	N	N	N	N	N	N	N	6	2	Y	29	0	R0	0							N	N	68.9	68.9
55	1	1	1	1	30	0	N	N	N	N	N	N	N	N	N	91	102	88	1	4	1	0	N	N	N	N	N	N	N	N	N	N	3	1	Y	27	0	R0	0							N	N	66.4	66.4
56	1	2	1	2	30	1	N	N	N	N	N	N	N	N	N	95	91	59	1	2	1	0	N	Y	N	N	N	N	N	N	N	N	8	2	Y	16	0	R0	0							N	N	62.4	62.4
57	1	2	1	1	40	2	N	Y	N	N	N	N	N	N	N	67	59	42	2	4	1	0	N	N	Y	Y	Y	N	N	N	N	Y	13	2	Y	3	0	R0	2	N	N	N	N	N	N	local	Y	6.5	24.2
58	1	1	1	1	45	0	N	Y	N	N	N	N	N	N	N	85	86	64	1	1	1	0	N	Y	N	N	N	N	N	N	N	N	8	2	Y	10	0	R0	1	N	N	N	N	N	N	N	N	20.6	20.6
59	1	1	2	0	0	0	Y	N	N	N	N	N	N	N	N	96	104	95	1	2	2	0	N	N	N	N	N	N	N	N	N	N	5	2	Y	7	0	R0	1	N	N	N	N	N	N	distant metastasis	Y	3.2	28.8
60	1	2	1	1	90	0	Y	Y	Y	N	N	N	N	N	N	81	91	58	1	3	2	0	N	N	N	N	N	N	N	N	N	N	12	2	Y	4	1	R0	1	N	N	N	N	N	N	N	N	25	25
61	1	1	1	1	35	0	N	N	N	N	N	N	N	N	Y	106	123	115	1	4	1	0	N	N	N	N	N	N	N	N	N	N	4	2	Y	4	0	R0	0							N	N	85.6	85.6
62	1	1	1	1	40	0	N	N	N	N	N	N	Y	N	N	117	126	117	1	2	1	0	N	N	N	N	N	N	N	N	N	N	6	2	Y	27	0	R0	0							N	N	54.9	54.9
63	1	1	1	2	20	0	N	N	N	N	N	N	N	N	N	111	118	79	1	2	3	0	N	N	N	N	N	N	N	N	N	N	8	2	Y	32	7	R0	1	N	N	N	N	N		distant metastasis	Y	10.2	16.8
64	1	1	1	1	40	0	Y	Y	N	N	Y	N	N	N	N	94	102	108	1	0	1	0	N	N	N	N	N	N	N	N	N	N	4	2	Y	32	0	R0	0							N	N	96.4	96.4
65	1	5	1	1	25	1	N	Y	N	N	N	N	N	N	N	79	90	89	1	0	3	0	Y	N	N	N	N	N	N	N	N	N	10	2	Y	46	2	R0	1	Y	Y	N	N	N	N	distant metastasis	Y	2.5	2.6
66	1	1	1	1	40	1	N	N	Y	N	Y	N	N	N	N	78	98	114	1	3	2	0	N	Y	N	N	N	N	N	N	N	N	14	0	N	0	0	R1	0							regional	Y	4.3	12.3
67	1	2	1	1	30	0	Y	Y	N	N	N	N	N	N	N	88	105	108	1	4	3	0	N	N	N	N	N	N	N	N	N	N	5	2	Y	31	1	R0	1	N	N	Y	N	N	N	regional	Y	45.1	46
68	1	1	1	0	0	0	N	N	N	N	Y	N	N	N	Y	80	81	108	1	4	1	0	N	N	N	N	N	N	N	N	N	N	11	0	Y	19	2	R0	0							N	N	61.9	61.9
69	1	2	1	1	45	1	Y	N	N	N	Y	N	N	N	Y	108	102	95	1	0	2	0	N	N	N	N	N	N	N	N	N	N	8	2	Y	17	0	R0	1	N	Y	N	N	N	N	distant metastasis	Y	31.6	89.3
70	1	2	1	1	47	1	Y	N	N	N	N	N	N	N	N	87	101	75	1	2	2	0	N	N	N	N	N	N	N	N	N	N	7	2	Y	36	0	R0	1	N	N	N	N	N	N	N	Y	65.9	65.9
71	1	1	2	0	0	0	N	N	N	N	N	Y	N	N	N	108	115	144	1	3	2	0	N	N	N	N	N	N	N	N	N	N	4	2	Y	17	0	R0	0							distant metastasis	Y	12.2	49.5
72	1	1	2	0	0	0	Y	N	N	N	N	N	Y	N	N	100	111	89	1	0	2	0	N	N	N	N	N	N	N	N	N	N	7	2	Y	39	0	R0	0							N	N	98.8	98.8
73	1	1	1	1	100	0	Y	Y	N	N	N	N	N	N	N	110	113	57	1	3	1	0	N	N	N	N	N	N	N	N	N	N	4	0	N	0	0	R0	0							local	N	23	42
74	1	1	1	1	28.5	0	Y	Y	Y	N	N	N	N	N	Y	93	104	59	1	0	3	0	N	Y	N	Y	N	N	N	N	N	N	14	1	Y	24	0	R1	1	N	N	Y	Y	Y	N	regional	Y	12.8	16.2
75	1	2	1	1	40	1	N	N	N	N	N	N	N	N	N	99	99	87	1	3	1	0	N	Y	N	N	N	N	N	N	N	N	13	2	Y	10	0	R0	0							N	N	79.6	79.6
76	1	1	1	2	3	1	N	N	N	N	N	N	N	N	N	88	92	52	1	4	3	0	N	N	N	N	N	N	N	N	N	N	4	1	Y	2	0	R0	0							distant metastasis	Y	22.4	23.4
77	1	2	1	1	44	0	Y	Y	Y	N	N	N	N	N	Y	72	86	99	1	0	1	0	N	N	N	N	N	N	N	N	N	N	4	2	Y	15	0	R0	0							N	Y	46.6	46.6
78	1	1	1	2	30	0	N	N	N	N	N	N	N	N	Y	96	106	108	1	3	3	0	Y	N	Y	Y	Y	Y	N	N	N	N	25	1	Y	11	2	R0	0							N	Y	0.8	0.8
79	1	1	1	1	36	0	Y	N	N	N	N	N	N	N	N	82	91	106	1	2	3	0	N	N	N	N	N	N	N	N	N	N	5	2	Y	18	8	R0	1	N	N	N	N	N	N	regional	Y	9.5	22
80	1	2	1	1	120	0	Y	N	N	N	N	N	N	N	N	74	89	56	1	4	1	0	Y	N	Y	Y	Y	Y	N	N	N	N	18	0	Y	11	0	R1	0							N	Y	1	1
81	1	2	1	1	66	0	Y	N	N	N	N	N	N	N	N	98	99	87	1	2	2	0	N	N	N	N	N	N	N	N	N	N	5	2	Y	18	2	R0	1	N	Y	N	N	N	N	N	N	74.1	74.1
82	1	2	1	2	40	0	N	N	N	N	Y	N	N	N	N	103	117	83	1	2	2	0	N	N	N	N	N	N	N	N	N	N	4	2	Y	27	0	R0	1	N	N	Y	N	N	N	N	N	43	43
83	1	2	1	1	50	0	N	N	N	N	N	Y	N	N	Y	98	114	82	1	0	1	0	Y	N	Y	Y	Y	N	N	N	N	N	7	2	Y	36	0	R0	0							N	Y	0.9	0.9
84	1	1	1	1	18	0	Y	Y	N	N	N	N	N	N	N	74	85	98	1	2	3	0	N	Y	N	N	N	N	N	N	N	N	18	2	Y	14	1	R0	0							distant metastasis	Y	1.5	2.6
85	1	2	1	1	45	0	Y	Y	N	N	N	N	N	N	N	96	105	110	1	2	3	0	Y	Y	N	N	N	N	N	N	N	N	7	3	Y	38	10	R0	4	N	Y	N	N	N	Y	N	N	76.1	76.1
86	1	2	1	2	35	0	Y	Y	N	N	Y	N	N	N	N	73	82	70	1	3	2	0	Y	N	N	N	N	N	N	N	N	N	14	0	N	0	0	R0	0							distant metastasis	Y	4.5	5.1
87	1	2	1	2	60	0	Y	Y	N	N	N	N	N	N	N	111	123	108	1	3	1	0	N	N	N	N	N	N	N	N	N	N	4	2	Y	22	0	R0	0							N	N	74.1	74.1
88	1	1	1	1	50	0	N	N	N	N	N	N	N	N	Y	98	101	82	1	3	1	0	N	N	N	N	N	N	N	N	N	N	8	0	Y	5	0	R0	0							local	N	12	45.3
89	1	2	1	1	40	0	N	N	N	N	N	N	N	N	N	88	84	112	1	4	2	0	N	N	N	Y	N	N	N	N	N	N	6	2	Y	41	4	R0	1	Y	Y	Y	Y	Y	N	N	Y	6.1	6.1
90	1	2	1	1	138	0	N	N	N	N	N	N	N	N	N	95	98	48	1	3	2	0	N	N	N	N	N	N	N	N	N	N	19	0	Y	2	0	R0	0							N	Y	7	7
91	1	2	1	1	30	0	Y	N	N	N	Y	N	N	N	N	105	123	102	1	2	1	0	N	N	N	N	N	N	N	N	N	N	9	2	Y	23	0	R0	0							N	N	48.3	48.3
92	1	2	1	1	30	0	Y	N	N	N	N	N	N	N	N	70	80	79	1	4	1	0	Y	N	N	N	N	N	N	N	N	N	13	2	Y	30	0	R0	0							distant metastasis	Y	17.1	21.4
93	1	1	1	1	15	0	N	N	N	N	N	N	N	N	N	91	98	102	1	1	1	0	N	N	N	N	N	N	N	N	N	N	5	2	Y	38	0	R0	0							N	N	50.3	50.3
94	1	2	1	1	40	0	Y	N	N	N	N	N	N	N	N	99	110	113	1	4	2	0	N	N	N	N	N	N	N	N	N	N	7	2	Y	48	4	R0	1	N	Y	N	N	N	N	regional	N	20.3	47.4
95	1	2	1	2	50	0	Y	Y	N	N	Y	N	N	N	N	97	102	52	1	0	2	0	N	Y	N	N	N	N	N	N	N	N	9	2	Y	18	0	R0	1	N	N	Y	N	N	N	N	N	47	47
96	1	2	1	1	100	0	Y	N	N	N	Y	N	N	N	N	84	90	60	1	4	1	0	N	Y	N	N	N	N	N	N	N	N	6	2	Y	7	0	R0	0							distant metastasis	N	41.7	46.2
1		1	2	0	0	0	Y	Y	N	N	N	N	Y	N	N	77	87	69		0	1	0	0	0	0	0	0	0	0	0	0	0	3	2	1	11	0	R0	0							N	N	94.3	94.3
2	0	1	1	0	0	0	Y	Y	N	N	N	N	Y	N	N	113	105	103		3	1	0	0	0	0	0	0	0	0	0	0	0	3	2	1	17	0	R0	1	N	N	N	N	N	N	distant metastasis	N	23.9	135.6
3	0	1	1	0	0	0	N	N	N	N	Y	N	N	N	N	99	78	107		3	1	0	0	0	0	0	0	0	0	0	0	0	20	2	1	4	0	R0	0							N	N	91.7	91.7
4	0	1	1	1	20	0	N	N	N	N	N	N	N	N	Y	103	111	111		0	1	0	0	0	0	0	0	0	0	0	0	0	3	0	0	0	0	R0	0							N	N	90.4	90.4
5	0	1	2	0	0	0	N	N	N	N	N	N	N	N	N	88	104	97		1	1	0	0	0	0	0	0	0	0	0	0	0	2	2	1	12	0	R0	0							distant metastasis	N	37.1	107.4
6	0	2	1	2	20	0	Y	Y	N	N	N	N	N	N	N	95	100	102		0	2	0	0	0	0	0	0	0	0	0	0	0	6	2	1	41	2	R0	1	N	N	N	N	N	N	N	N	114.4	114.4
7	0	2	1	2	50	0	N	N	N	N	N	N	N	N	N	92	85	133		4	2	0	0	0	0	0	0	0	0	0	0	0	6	2	1	9	1	R0	1	N	N	N	N	N	N	N	N	91.7	91.7
8	0	2	1	1	150	0	N	N	N	N	N	N	N	N	N	77	53	85		4	2	1	0	0	0	0	0	0	0	0	0	0	11	2	1	42	2	R0	1	N	Y	N	N	N	N	N	N	33.7	33.7
9	0	1	2	0	0	1	Y	N	N	N	N	N	N	N	N	116	116	112		4	3	0	0	0	0	0	0	0	0	0	0	0	6	2	1	33	19	R0	1	N	N	N	N	N	N	N	Y	27.8	27.8
10	0	1	2	0	0	0	Y	N	N	N	N	N	N	N	N	86	100	82		0	1	1	0	0	0	0	0	0	0	0	0	0	7	2	1	26	0	R0	0							N	N	19.6	19.6
11	0	2	1	1	30	1	N	N	Y	N	N	N	N	N	N	100	79	86		3	1	0	0	0	0	0	0	0	0	0	0	0	8	1	1	6	0	R0	1	N	Y	N	N	N	N	N	Y	14.6	14.6
12	0	2	1	2	52.5	0	N	N	N	N	N	N	N	N	N	103	77	44		2	3	1	0	0	0	0	0	0	0	0	0	1	2	4	1	13	8	R0	0							N	Y	0.1	0.1
13	0	2	1	2	120	1	N	N	Y	N	N	N	N	N	N	89	82	105		3	3	0	0	0	0	0	0	0	0	0	0	0	10	4	1	15	5	R1	1	N	Y	N	N	N	N	N	Y	14.7	14.7
14	0	2	1	1	40	0	Y	N	N	N	N	N	N	N	N	88	73	112		3	3	0	0	0	0	0	0	0	0	0	0	0	6	1	1	3	0	R0	1	N	Y	N	N	N	N	distant metastasis	Y	33	41.6
15	0	2	1	1	20	0	N	N	N	N	N	N	N	N	N	115	103	79		3	1	0	0	0	0	0	0	0	0	0	0	0	10	2	1	25	0	R0	1	N	Y	N	N	N	N	N	Y	36.9	36.9
16	0	1	1	1	50	0	Y	N	N	Y	N	N	Y	N	N	113	93	97		1	1	0	0	0	0	0	0	0	0	0	0	0	26	3	1	34	0	R0	0							N	Y	0.9	0.9
17	0	1	1	2	40	0	N	N	N	N	N	N	N	N	N	100	119	105		1	2	0	0	0	0	0	0	0	0	0	0	0	3	2	1	6	2	R0	1	N	N	N	N	N	N	N	N	103.7	103.7
18	0	2	1	1	40	0	N	N	N	N	N	N	N	N	N	77	75	110		3	2	0	0	0	0	0	0	0	0	0	0	0	3	2	1	16	1	R0	1	N	Y	N	N	N	N	N	N	101.4	101.4
19	0	2	1	0	0	0	N	N	N	N	N	N	Y	N	N	130	147	85		2	3	0	0	0	0	0	0	0	0	0	0	0	6	2	1	23	5	R0	3	N	N	N	N	N	N	distant metastasis	Y	58.4	58.6
20	0	2	1	1	25	0	N	N	N	N	Y	N	N	N	N	102	97			3	1	0	0	0	0	0	0	0	0	0	0	0	9	2	1	16	0	R0	0							N	N	158.2	158.2
21	0	1	1	1	25	0	Y	N	N	N	N	N	N	N	N	113	60	115		2	1	0	0	0	0	0	0	0	0	0	0	0	10	2	1	3	0	R0	0							N	N	101.8	101.8
22	0	1	1	1	60	0	Y	Y	N	N	N	Y	N	N	N	99	105	123		0	2	0	0	0	0	0	0	0	0	0	0	0	8	2	1	20	0	R0	1	N	N	N	N	N	N	N	Y	32.3	32.3
23	0	2	1	2	60	0	N	N	N	N	N	N	N	N	Y	87	75	96		2	2	0	0	1	0	0	0	0	0	0	0	0	11	3	1	33	5	R0	1	N	N	N	N	N	N	distant metastasis	Y	22.3	23.8
24	0	2	1	1	80	0	N	Y	N	N	N	N	N	N	Y	98	96	65		2	1	0	0	0	0	0	0	0	0	0	0	0	8	2	1	4	0	R0	0							N	N	105.3	105.3
25	0	2	1	2	50	0	N	N	N	N	N	N	N	N	N	130	86	120		3	2	0	0	0	0	0	0	0	0	0	0	0	5	2	1	26	5	R0	1	N	N	N	N	N	N	N	Y	29.4	29.4
26	0	1	1	0	0	0	N	N	N	N	Y	N	N	N	N	103	127	133		2	3	0	0	0	0	0	0	0	0	0	0	0	6	2	1	17	0	R0	1	N	N	N	N	N	N	N	N	12.3	12.3
27	0	1	1	1	30	0	N	N	N	N	N	N	N	N	N	101	109			3	2	0	0	0	0	0	0	0	0	0	0	0	16	2	1	39	1	R0	0							N	N	109.6	109.6
28	0	1	1	1	0.2	0	Y	N	N	N	N	N	N	N	Y	103	108	94		4	2	0	0	0	0	0	0	0	0	0	0	0	4	2	1	34	0	R0	0							N	N	67.7	67.7
29	0	2	1	1	15	0	N	N	N	N	Y	N	N	N	N	83	107	108		2	2	0	0	0	0	0	0	0	0	0	0	0	6	2	1	2	0	R0	0							N	N	31.4	31.4
30	0	1	1	1	55	0	N	N	N	N	N	N	N	N	N	91	89	128		0	2	0	0	0	0	0	0	0	0	0	0	0	12	2	1	14	0	R0	0							N	N	104.3	104.3
31	0	2	1	1	60	0	N	N	Y	N	Y	N	N	N	N	102	68	81		2	2	0	0	0	0	0	0	0	0	0	0	0	10	3	1	17	1	R0	0							N	N	9.3	9.3
32	0	1	2	0	0	0	N	N	N	N	N	N	N	N	N	81	108			0	3	0	0	0	0	0	0	0	0	0	0	0	9	4	1	6	3	R0	1	N	N	N	N	N	N	N	N	32.8	32.8
33	0	1	2	0	0	0	N	N	N	N	N	N	N	N	N	127	120	83		2	1	0	0	0	0	0	0	0	0	0	0	0	2	0	0	0	0	R0	0							N	N	98.5	98.5
34	0	1	2	0	0	0	Y	N	N	N	N	N	Y	N	N	94	96	107		2	1	0	0	0	0	0	0	0	0	0	0	0	6	2	1	2	0	R0	1	N	N	N	N	N	N	N	N	40.9	40.9
35	0	1	1	1	40	0	N	N	N	N	N	N	N	N	N	118	123	142		4	1	0	0	0	0	0	0	0	0	0	0	0	8	2	1	11	0	R0	1	N	N	N	N	N	N	N	N	39.9	39.9
36	0	1	1	1	40	0	Y	Y	N	N	N	N	N	N	N	101	67	86		3	1	0	0	0	0	0	0	0	0	0	0	0	4	2	1	7	0	R0	0							N	N	91.3	91.3
37	0	1	1	1	5	0	Y	N	N	N	N	N	N	N	N	119	111	123		2	3	0	0	0	0	0	0	0	0	0	0	0	8	3	1	14	7	R0	3	N	N	N	N	N	N	N	Y	26	26
38	0	1	1	2	10	0	N	N	N	N	N	N	N	N	N	101	91	99		2	2	0	0	0	0	0	0	0	0	0	0	0	28	2	1	33	2	R0	0							N	Y	6.5	6.5
39	0	2	1	2	40	0	N	N	N	N	N	N	N	N	N	113	125	134		2	2	0	0	0	0	0	0	0	0	0	0	0	9	2	1	34	1	R0	0							N	N	150.7	150.7
40	0	2	1	2	80	0	N	Y	N	N	Y	N	N	N	N	64	69	71		4	2	0	0	0	0	0	0	0	0	0	0	0	7	2	1	24	4	R0	0							N	N	109.8	109.8
41	0	2	1	2	40	0	N	Y	N	N	N	N	Y	N	N	94	78	118		4	2	0	0	0	0	0	0	0	0	0	0	0	22	2	1	26	2	R0	1	N	N	N	N	N	N	N	N	47.3	47.3
42	0	2	1	1	50	0	N	N	N	N	N	N	N	N	N	89	75	92		3	2	1	0	0	0	0	0	0	0	0	0	0	7	2	1	28	0	R1	1	N	N	N	N	N	N	N	N	42.1	42.1
43	0	2	1	1	50	0	Y	N	N	N	Y	N	N	N	N	109	95	100		4	2	0	0	0	0	0	0	0	0	0	0	0	9	2	1	22	2	R0	0							distant metastasis	N	12.3	92.8
44	0	2	1	1	50	0	N	N	N	N	N	N	N	N	N	102	109	151		2	2	0	0	0	0	0	0	0	0	0	0	0	3	2	1	14	2	R0	3	N	N	N	N	N	N	N	N	93.4	93.4
45	0	2	1	0	0	0	N	N	N	N	N	N	N	N	N	116	136	112		2	2	0	0	0	0	0	0	0	0	0	0	0	9	2	1	36	2	R0	0							N	N	1.2	1.2
46	0	1	1	1	70	0	N	N	N	N	Y	N	N	N	N	115	98	117		1	1	0	0	0	0	0	0	0	0	0	0	0	7	2	1	6	0	R0	0							N	N	99	99
47	0	2	1	2	40	0	N	N	N	N	N	N	N	N	N	100	94	92		2	2	0	0	0	0	0	0	0	0	0	0	0	10	4	1	32	3	R0	1	N	N	N	N	N	N	distant metastasis	Y	13	172
48	0	1	2	0	0	0	N	N	N	N	N	N	N	N	N	72	80	108		4	1	0	0	0	0	0	0	0	0	0	0	0	6	2	1	16	0	R0	1	N	N	N	N	N	N	distant metastasis	Y	53.3	58.3
49	0	1	2	0	0	0	Y	N	N	N	N	N	N	N	N	90	101	83		4	3	0	0	0	0	0	0	0	0	0	0	0	8	2	1	29	9	R0	3	N	Y	N	N	N	N	distant metastasis	N	45.1	52.3
50	0	1	2	0	0	0	Y	N	N	N	N	N	N	N	N	125	119	105		4	2	0	0	0	0	0	0	0	0	0	0	0	2	2	1	18	2	R0	1	N	N	N	N	N	N	distant metastasis	N	47.9	93.2
51	0	2	1	1	60	0	N	N	N	N	Y	N	N	N	N	101	81	111		2	1	0	0	0	0	0	0	0	0	0	0	0	9	2	1	32	0	R0	0							N	N	153.2	153.2
52	0	2	1	1	30	0	N	N	N	N	N	N	N	N	N	88	92	88		2	3	0	0	0	0	0	0	0	0	0	0	0	8	2	1	39	1	R0	1	N	N	N	N	N	N	N	N	38.8	38.8
53	0	2	1	2	20	0	Y	Y	N	N	N	N	N	N	N	95	100			2	3	0	0	0	0	0	0	0	0	0	0	0	12	3	1	9	2	R0	2	N	N	N	N	N	N	N	N	31.4	31.4
54	0	2	1	1	40	0	N	N	N	N	N	N	N	N	N	108	92	119		3	2	0	0	0	0	0	0	0	0	0	0	0	7	4	1	45	4	R0	1	N	N	N	N	N	N	N	Y	34.1	34.1
55	0	2	1	0	0	0	N	N	N	N	Y	N	N	N	N	113	95	71		2	2	0	0	0	0	0	0	0	0	0	0	0	24	4	1	51	6	R0	0							N	Y	0.8	0.8
56	0	2	1	2	55	0	N	N	N	N	N	N	Y	N	Y	109	108	94		3	2	0	0	0	0	0	0	0	0	0	0	0	10	2	1	29	0	R0	0							N	N	8.6	8.6
57	0	2	1	2	20	0	Y	N	N	N	N	N	N	N	N	101	98	105		0	2	0	0	0	0	0	0	0	0	0	0	0	3	2	1	15	0	R0	0							N	N	21.4	21.4
58	0	2	1	2	32.5	0	Y	Y	N	N	N	N	N	N	N	83	91	81		3	1	0	0	0	0	0	0	0	0	0	0	0	6	2	1	6	0	R0	0							regional	Y	27.2	31.9
59	0	1	1	1	25	0	N	N	N	N	Y	N	N	N	Y	101	67	94		4	2	0	0	0	0	0	0	0	0	0	0	0	9	2	1	22	2	R1	2	N	N	N	N	N	N	N	N	60	60
60	0	1	1	0	0	0	Y	Y	N	N	N	N	N	N	Y	91	118	93		4	3	0	0	0	0	1	1	0	0	1	0	0	6	2	1	15	3	R0	1	N	N	N	N	N	N	N	Y	7.1	7.1
61	0	2	1	1	40	0	Y	N	N	N	N	N	N	N	N	75	79	69		3	3	0	0	0	0	0	0	0	0	0	0	0	15	2	1	3	0	R0	0							N	N	73.7	73.7
62	0	2	1	2	50	0	N	N	N	N	N	N	N	N	N	98	120	141		2	2	0	0	0	0	0	0	0	0	0	0	0	13	2	1	27	1	R0	0							N	Y	43.9	43.9
63	0	2	1	2	50	0	Y	Y	N	N	N	N	N	N	N	73	76	80		2	2	0	0	0	0	0	0	0	0	0	0	0	10	2	1	13	0	R0	2	N	N	Y	N	N	N	N	Y	21.5	21.5
64	0	1	1	1	200	0	N	N	N	N	N	N	N	N	N	89	108	77		0	2	0	0	0	0	0	0	0	0	0	0	0	8	2	1	7	1	R0	0							N	N	7.4	7.4
65	0	1	2	0	0	0	Y	N	N	N	N	N	N	N	Y	114	107	124		2	1	0	0	0	0	0	0	0	0	0	0	0	5	2	1	18	0	R0	0							N	Y	34.2	34.2
66	0	1	2	0	0	0	Y	N	N	N	N	N	N	N	N	75	93	68		3	1	0	0	0	0	0	0	0	0	0	0	0	4	0	1	5	0	R0	0							N	N	114.3	114.3
67	0	1	1	1	5	0	N	N	N	N	N	N	N	N	N	100	113	116		0	1	0	0	0	0	0	0	0	0	0	0	0	5	2	1	19	0	R0	0							N	N	73.3	73.3
68	0	1	1	1	20	0	N	Y	N	N	N	N	Y	N	N	80	93	107		2	1	0	0	0	0	0	0	0	0	0	0	0	6	2	1	16	0	R0	0							N	N	89.6	89.6
69	0	1	1	1	60	0	Y	Y	Y	N	N	Y	N	N	N	101	93	83		2	1	0	0	0	0	0	0	0	0	0	0	0	7	2	1	23	0	R0	0							N	Y	3	3
70	0	1	1	2	40	0	N	N	N	N	N	N	N	N	N	68	61	73		4	1	0	0	0	0	0	0	0	0	0	0	0	3	2	1	19	0	R0	0							N	N	57.7	57.7
71	0	1	1	0	0	0	N	N	N	N	Y	N	N	N	N	104	97	99		0	1	0	0	1	0	0	0	0	0	0	0	0	8	2	1	42	0	R0	0							N	N	49.3	49.3
72	0	1	1	1	50	1	N	N	N	N	N	Y	N	N	N	117	115	98		0	1	0	0	0	0	0	0	0	0	0	0	0	9	2	1	30	0	R0	0							N	N	27.4	27.4
73	0	2	1	1	40	0	N	N	N	N	Y	N	N	N	N	106	100	86		4	1	0	0	1	0	0	0	0	0	0	0	0	8	2	1	8	0	R0	0							N	N	43.7	43.7
74	0	1	1	0	0	0	N	N	N	N	N	Y	N	N	N	88	99	125		1	1	0	0	0	0	0	0	0	0	0	0	0	5	2	1	13	0	R0	1	Y	Y	N	N	N	N	N	N	128.7	128.7
75	0	1	1	0	0	1	N	N	N	N	N	N	N	N	N	99	101	181		3	1	0	0	0	0	0	0	0	0	0	0	0	5	2	1	34	0	R0	0							N	N	102.7	102.7
76	0	2	1	1	15	1	N	N	N	N	N	N	N	N	N	86	86	121		3	1	0	0	0	0	0	0	0	0	0	0	0	7	2	1	12	0	R0	0							N	N	49	49
77	0	2	1	1	45	1	Y	Y	N	N	N	N	N	N	N	55	54	72		2	1	0	0	0	0	0	0	0	0	0	0	0	5	3	1	43	0	R0	0							distant metastasis	N	47.5	61.2
78	0	1	1	1	20	0	Y	N	N	N	N	N	Y	N	Y	85	88	110		4	1	0	0	0	0	0	0	0	0	0	0	0	5	1	1	13	0	R0	0							N	N	47.5	47.5
79	0	2	1	2	47	1	N	N	N	N	N	N	N	N	N	131	132			3	2	0	0	1	0	0	0	0	0	0	0	0	7	2	1	29	1	R0	1	Y	N	N	N	N	N	N	N	79.2	79.2
80	0	1	1	0	0	1	N	N	N	N	N	Y	N	N	N	117	133	131		0	2	0	0	0	0	0	0	0	0	0	0	0	6	2	1	62	0	R0	0							N	N	108	108
81	0	2	1	1	22	0	Y	N	N	N	N	N	N	N	N	87	92	93		0	2	0	0	1	0	0	0	0	0	0	0	0	7	2	1	42	1	R1	1	Y	N	N	N	N	N	N	N	106.1	106.1
82	0	2	1	1	50	0	Y	N	Y	N	N	N	N	N	N	73	79			4	2	0	1	1	0	0	0	0	0	0	0	0	15	2	1	36	3	R0	4	N	N	N	N	N	Y	distant metastasis	Y	11.2	14.9
83	0	2	1	1	30	1	N	N	Y	Y	N	N	N	N	N	68	56	133		3	2	0	0	0	0	0	0	0	0	0	0	0	10	4	1	5	0	R0	2	N	Y	N	N	N	N	distant metastasis	Y	15.2	25.5
84	0	4	1	2	30	0	N	N	N	N	N	N	N	N	Y	102	97			3	2	0	1	0	0	0	0	0	0	0	0	0	6	4	1	33	6	R0	4	N	Y	N	N	N	N	distant metastasis	Y	12.2	74.3
85	0	1	1	1	44	0	Y	Y	N	N	Y	N	N	N	N	103	113	132		2	1	0	0	1	0	0	0	0	0	0	0	0	5	2	1	21	0	R0	0							N	N	103.3	103.3
86	0	2	1	1	20	1	N	N	Y	N	N	N	N	N	N	90	75	107		2	3	0	1	1	0	0	0	0	0	0	0	0	37	3	1	34	4	R0	0							N	Y	0.8	0.8
87	0	1	2	0	0	2	N	N	N	N	N	Y	N	N	N	60	76			3	1	0	0	0	0	0	0	0	0	0	0	0	4	1	1	2	0	R0	0							N	N	30.1	30.1
88	0	1	1	0	0	0	N	N	N	N	N	N	N	N	N	122	129	140		0	1	0	0	0	0	0	0	0	0	0	0	0	3	2	1	19	0	R0	0							distant metastasis	N	24.4	66.3
89	0	1	2	0	0	1	N	N	N	N	N	N	N	N	Y	99	120	69		2	1	0	0	0	0	0	0	0	0	0	0	0	6	2	1	32	0	R0	0							N	N	111.7	111.7
90	0	1	1	2	50	1	N	N	Y	N	N	N	N	N	N	109	106			4	1	0	0	0	0	0	0	0	0	0	0	0	6	2	1	29	0	R0	1	N	Y	Y	N	N	N	distant metastasis	N	57.3	120.8
91	0	1	1	1	24	0	Y	Y	N	N	N	N	N	N	N	93	103	110		2	1	0	0	0	0	0	0	0	0	0	0	0	3	2	1	27	0	R0	0							N	N	42.4	42.4
92	0	1	2	0	0	0	N	Y	N	N	N	N	N	N	N	99	109	81		4	1	0	0	0	0	0	0	0	0	0	0	0	4	2	1	32	0	R0	0							N	N	57.3	57.3
93	0	1	1	0	0	0	N	Y	N	N	N	N	N	N	N	118	117	97		3	1	0	0	0	0	0	0	0	0	0	0	0	3	1	1	29	0	R0	0							N	N	52.9	52.9
94	0	1	1	1	30	0	Y	N	N	N	N	N	N	N	N	111	132			3	1	0	0	0	0	0	0	0	0	0	0	0	5	2	1	6	0	R0	0							N	N	136.1	136.1
95	0	2	1	2	39	1	Y	Y	N	N	N	N	N	N	N	93	105			2	3	0	0	0	0	0	0	0	0	0	0	0	5	3	1	27	2	R0	1	N	Y	Y	N	N	N	local	Y	35.5	58.6
96	0	2	1	1	35	1	N	N	N	Y	N	N	N	N	N	84	68	105		4	3	0	0	0	0	0	0	0	0	0	0	0	8	2	1	17	2	R1	1	Y	Y	N	N	N	N	regional	N	9.8	21.9
97	0	2	1	1	20	0	N	N	N	N	Y	N	N	N	N	97	115			4	1	0	0	0	0	0	0	0	0	0	0	0	5	2	1	18	0	R0	0							N	N	88.5	88.5
98	0	1	1	1	35	1	Y	N	N	N	N	N	N	N	N	87	85	131		2	2	0	1	0	0	0	0	0	0	0	0	0	10	2	1	38	0	R0	1	N	Y	N	N	N	N	regional	Y	7.2	35.9
99	0	1	1	1	120	1	Y	N	N	N	Y	N	N	N	N	94	80	117		4	1	0	0	0	0	0	0	0	0	0	0	0	6	2	1	22	0	R0	0							distant metastasis	Y	37	66.2
100	0	2	1	2	30	0	N	N	N	N	N	N	N	N	N	105	117			1	2	0	0	0	0	0	0	0	0	0	0	0	9	3	1	42	9	R0	1	N	Y	N	N	N	N	N	N	128.3	128.3
101	0	1	1	0	0	0	N	N	N	N	N	N	N	N	N	119	138	144		3	1	0	0	0	0	0	0	0	0	0	0	0	4	2	1	27	0	R0	0							N	N	59.8	59.8
102	0	2	1	0	0	0	Y	N	N	N	Y	N	Y	N	N	84	97			4	2	0	0	0	0	0	0	0	0	0	0	1	5	4	1	18	12	R0	0							N	Y	0.2	0.2
103	0	2	1	1	15	1	N	N	N	N	N	N	N	N	N	79	84			0	2	0	0	0	0	0	0	0	0	0	0	0	14	2	1	42	1	R1	4	N	N	N	N	N	N	N	N	150.7	150.7
104	0	2	1	2	150	0	Y	Y	N	N	N	N	N	N	Y	69	79			0	1	0	0	0	0	0	0	0	0	0	0	0	8	2	1	22	0	R0	0							N	Y	86.6	86.6
105	0	2	1	2	40	0	N	N	N	N	N	N	N	N	N	84	81			3	2	0	1	0	0	0	0	0	0	0	0	0	11	2	1	31	1	R0	4	Y	N	N	N	N	N	regional	Y	85.9	95
106	0	2	1	2	53	0	N	N	Y	N	N	N	N	N	N	100	105	160		2	3	0	0	0	0	0	0	0	0	0	0	0	12	3	1	24	0	R1	3	Y	N	N	N	N	N	local	N	9.7	84.8
107	0	2	1	2	50	0	N	N	N	N	Y	N	Y	N	N	85	91	98		4	1	0	0	0	0	0	0	0	0	0	0	0	6	2	1	28	0	R0	0							N	N	55.3	55.3
108	0	1	1	1	100	0	N	N	N	N	N	N	N	N	N	109	133	123		0	2	0	0	0	0	0	0	0	0	0	0	0	10	2	1	39	0	R0	1	N	Y	N	N	N	N	distant metastasis	Y	3.4	9.4
109	0	2	1	2	120	0	N	N	N	N	N	N	N	N	N	78	79	107		0	2	0	0	0	0	0	0	0	0	0	0	0	7	3	1	31	0	R0	1	N	N	N	N	N	N	N	N	101.6	101.6
110	0	2	1	1	100	1	N	N	N	N	N	N	Y	N	N	95	73	97		2	1	0	0	1	0	0	0	0	0	0	0	0	7	2	1	23	0	R0	0							N	N	53.7	53.7
111	0	1	1	2	40	0	N	N	N	N	N	N	N	Y	N	96	107			0	2	0	0	0	0	0	0	0	0	0	0	0	6	2	1	25	2	R0	1	N	Y	N	N	N	N	regional	Y	19.8	53.2
112	0	1	1	1	45	0	N	N	N	N	Y	N	N	N	N	91	85	107		1	2	0	0	0	0	0	0	0	0	0	0	0	6	2	1	29	0	R0	1	N	Y	N	N	N	N	regional	N	20.8	54.7
113	0	2	1	1	90	1	Y	Y	N	N	N	N	N	N	N	81	89			3	2	0	0	0	0	0	0	0	0	0	0	0	11	4	1	38	3	R0	1	N	Y	N	N	N	N	N	N	117.9	117.9
114	0	2	1	1	25	0	N	N	N	N	N	N	N	N	N	72	86			2	2	0	1	0	0	0	0	1	1	0	0	0	38	4	1	18	1	R0	0							N	Y	1.1	1.1
115	0	4	1	2	20	1	N	N	N	N	N	N	N	N	N	87	110			2	3	0	0	1	0	0	0	0	0	0	0	0	14	2	1	35	2	R1	4	Y	N	N	N	N	N	distant metastasis	Y	12.7	31.5
116	0	1	1	1	40	0	Y	N	N	N	N	N	N	N	N	113	111	117		2	1	0	0	0	0	0	0	0	0	0	0	0	7	2	1	16	0	R0	0							N	N	18.5	18.5
117	0	1	1	2	35	0	Y	N	N	N	N	Y	Y	N	N	121	129	99		3	2	0	0	0	0	0	0	0	0	0	0	0	12	2	1	34	0	R0	1	Y	N	N	N	N	N	N	N	106	106
118	0	2	1	1	35	1	N	N	N	N	N	N	N	N	Y	75	85			3	2	0	0	0	0	0	0	0	0	0	0	0	4	2	1	25	1	R0	1	N	N	N	N	N	N	distant metastasis	Y	7.9	57.2
119	0	2	1	2	102	0	N	Y	N	N	N	N	N	N	N	67	72			3	2	0	0	0	0	0	0	0	0	0	0	0	11	2	1	22	0	R0	0							N	Y	24.6	24.6
120	0	2	1	2	55	0	N	N	N	N	N	Y	Y	N	N	95	94	110		4	3	0	0	0	0	0	0	0	0	0	0	0	4	2	1	20	0	R0	0							N	N	81.5	81.5
121	0	1	1	0	0	0	N	N	N	N	N	N	N	N	N	80	109			0	2	0	0	0	0	0	0	0	0	0	0	0	7	2	1	24	1	R0	1	N	N	N	N	N	N	distant metastasis	Y	14.8	57.3
122	0	2	1	1	30	0	Y	N	N	N	N	N	N	N	N	65	52	84		2	2	0	1	1	0	0	0	0	0	0	0	0	14	3	1	27	0	R0	0							distant metastasis	Y	6.4	18.3
123	0	4	1	2	40	1	N	N	N	N	N	N	N	N	Y	87	82	101		3	2	0	0	1	0	0	0	0	0	0	0	0	12	2	1	15	0	R0	1	Y	N	N	N	N	N	N	Y	24	24
124	0	1	1	1	60	0	N	N	N	N	N	N	N	N	Y	104	120	159		0	1	0	0	1	0	0	0	0	0	0	0	0	8	2	1	9	0	R0	0							N	N	29.7	29.7
125	0	1	1	0	0	1	Y	N	N	N	N	N	N	N	N	81	106			1	3	0	1	1	0	0	0	0	0	0	0	0	9	2	1	26	5	R0	0							distant metastasis	Y	3.4	11.1
126	0	2	1	2	25	0	Y	Y	Y	N	N	N	Y	N	Y	91	102	78		2	2	0	1	0	0	0	0	1	0	0	0	0	39	2	1	16	1	R0	1	N	Y	N	N	N	N	regional	Y	15.5	21.7
127	0	3	1	0	0	0	Y	N	N	N	N	N	N	N	Y	70	85			2	2	0	1	0	0	1	1	1	0	1	0	0	38	3	1	24	0	R0	0							N	Y	1.3	1.3
128	0	2	1	1	30	0	N	Y	N	N	Y	N	N	N	N	96	103	105		3	2	0	0	0	0	0	0	0	0	0	0	0	8	2	1	22	0	R0	1	N	Y	N	N	N	N	N	N	83.6	83.6
129	0	1	1	1	25	0	N	Y	N	N	Y	N	N	N	N	79	90	133		1	1	0	1	0	0	0	0	0	0	0	0	0	10	2	1	5	0	R1	0							N	N	25	25
130	0	1	1	1	10	0	N	N	N	N	N	N	N	N	N	98	102	121		3	1	0	0	0	0	0	0	0	0	0	0	0	4	2	1	27	0	R0	0							N	N	80.1	80.1
131	0	1	2	0	0	0	N	N	N	N	N	N	N	N	N	94	105	67		0	1	0	0	0	0	0	0	0	0	0	1	0	10	2	1	29	0	R0	0							N	N	88.1	88.1
132	0	2	1	2	40	1	N	N	Y	N	N	N	N	N	N	79	50	70		0	1	0	0	0	0	0	0	0	0	0	0	0	5	2	1	25	0	R0	0							N	N	67	67
133	0	1	1	1	15	0	Y	N	N	N	N	N	N	N	N	120	138			4	1	0	0	0	0	0	0	0	0	0	0	0	5	2	1	12	0	R0	0							N	N	94.5	94.5
134	0	2	1	1	40	0	N	N	N	N	N	N	N	N	Y	101	104	104		4	1	0	0	0	0	0	0	0	0	0	0	0	7	2	1	27	0	R1	0							N	N	82.5	82.5
135	0	1	1	1	40	0	Y	Y	Y	N	Y	N	N	N	N	81	80	65		4	1	0	1	1	0	0	0	1	0	0	0	1	140	2	1	26	0	R0	0							regional	Y	8.6	12.4
136	0	2	1	2	50	0	N	N	Y	N	N	N	N	N	N	103	78			2	1	0	1	0	0	0	0	0	0	0	0	0	15	2	1	17	0	R0	0							local	N	3.7	74.1
137	0	1	1	1	2	0	Y	N	N	N	N	N	Y	N	Y	91	96	97		3	1	0	0	0	0	0	0	0	0	0	0	0	4	2	1	28	0	R0	0							N	N	48.6	48.6
138	0	1	1	1	35	0	N	N	N	N	N	N	N	N	Y	96	112	125		0	1	0	0	0	0	0	0	0	0	0	0	0	5	2	1	20	0	R0	0							N	N	49.1	49.1
139	0	1	1	1	27	0	Y	N	N	N	N	N	N	N	N	101	114	156		4	1	0	0	1	0	0	0	0	0	0	0	0	5	2	1	18	0	R0	0							N	N	61.2	61.2
140	0	1	1	1	25	0	Y	Y	N	N	N	N	N	N	N	88	72	97		2	1	0	1	1	0	0	0	1	0	0	0	0	11	2	1	38	0	R0	0							regional	N	24.3	58.6
141	0	2	1	1	40	0	N	N	N	N	N	N	N	N	N	116	136	124		2	1	0	0	0	0	0	0		0	0	0	0	6	2	1	55	0	R0	0							distant metastasis	Y	13.8	17.5
142	0	1	1	1	60	0	N	N	N	N	N	N	N	N	Y	97	100	134		3	1	0	0	0	0	0	0	0	0	0	0	0	4	2	1	20	0	R0	0							distant metastasis	N	6.3	81.5
143	0	1	1	1	50	1	Y	N	Y	N	N	N	N	N	N	50	60			0	1	0	0	1	0	0	0	0	0	0	0	0	16	2	1	7	0	R0	0							N	N	122.8	122.8
144	0	1	1	0	0	0	N	N	N	N	N	N	N	N	N	99	101	181		3	1	0	0	0	0	0	0	0	0	0	0	0	5	2	1	23	0	R0	0							N	N	102.7	102.7
145	0	1	1	2	20	0	N	N	N	N	N	N	N	N	N	91	99	124		3	3	0	0	0	0	0	0	0	0	0	0	0	3	2	1	22	1	R0	1	Y	Y	N	N	N	N	N	N	65.6	65.6
146	0	2	1	2	50	1	N	N	N	N	N	N	N	N	Y	74	99	123		2	1	0	0	0	0	0	0	0	0	0	0	0	9	2	1	9	0	R0	0							N	Y	24	24
147	0	2	1	1	20	0	Y	N	N	N	N	N	Y	N	Y	94	102	116		3	1	0	0	0	0	0	0	0	0	0	0	0	6	2	1	12	0	R0	1	N	N	N	N	N	N	N	N	50.3	50.3
148	0	1	1	1	100	0	N	Y	N	N	N	N	N	N	Y	111	130	146		0	1	0	0	0	0	0	0	0	0	0	0	0	4	2	1	22	0	R0	0							N	N	69.4	69.4
149	0	2	1	1	40	0	N	N	Y	N	N	N	Y	N	N	84	77			3	1	0	0	0	0	0	0	0	0	0	0	0	4	2	1	34	0	R0	0							N	N	69.8	69.8
150	0	1	1	1	30	0	N	N	N	N	Y	N	N	N	N	106	103	110		3	1	0	0	0	0	0	0	0	0	0	0	0	4	1	1	16	0	R0	0							N	N	43.9	43.9
151	0	2	1	1	40	1	N	N	Y	N	N	N	N	N	N	85	78	94		2	1	0	1	1	0	0	0	0	0	0	0	0	11	1	1	6	0	R0	0							local	Y	20.1	45.9
152	0	2	1	1	58	1	Y	N	N	N	N	N	N	N	N	75	82	49		2	1	0	0	0	0	0	0	0	0	0	0	0	8	3	1	11	0	R0	0							N	Y	90.2	90.2
153	0	1	1	1	20	0	Y	N	N	N	N	N	N	N	N	91	99	107		4	1	0	0	0	0	0	0	0	0	0	0	0	5	2	1	12	0	R0	0							N	N	80.3	80.3
154	0	2	1	1	45	1	N	N	N	N	N	N	Y	N	Y	79	77	55		2	2	0	1	0	0	0	0	0	0	0	0	0	8	3	1	52	3	R1	1	Y	N	N	N	N	N	N	Y	45.2	45.2
155	0	2	1	1	60	0	N	N	N	N	N	N	N	N	Y	97	63	140		0	1	0	0	1	0	0	0	0	0	0	0	0	18	2	1	24	0	R0	0							N	N	9.9	9.9
156	0	2	1	1	36	0	Y	N	N	N	N	N	Y	N	N	98	117	120		2	1	0	1	0	0	0	0	0	0	0	0	0	13	2	1	21	0	R0	0							N	N	42.1	42.1
157	0	1	1	1	55	2	Y	N	Y	N	N	N	N	N	N	87	59	86		3	1	0	1	0	0	0	0	1	1	0	0	0	39	2	1	16	0	R0	0							N	Y	1.3	1.3
158	0	2	1	1	120	0	N	N	N	N	N	N	N	N	N	84	88	122		0	2	0	0	0	0	0	0	0	0	0	0	0	4	2	1	50	0	R0	1	N	N	N	N	N	N	N	N	84.7	84.7
159	0	2	1	1	40	1	Y	Y	Y	N	N	N	Y	N	N	90	66	51		0	2	0	1	0	0	0	0	1	0	0	0	0	17	2	1	32	2	R0	3	N	Y	Y	N	N	N	N	N	69.2	69.2
160	0	1	1	1	30	1	N	N	Y	N	N	N	N	N	N	107	94	76		2	2	1	1	1	0	0	0	1	0	0	0	0	15	2	1	19	0	R0	0							N	Y	55.8	55.8
161	0	2	1	1	38	0	Y	N	N	N	N	N	N	N	N	83	93	102		3	2	0	0	1	0	0	0	0	0	0	0	0	7	2	1	24	1	R0	1	N	N	N	N	N	N	N	N	103.1	103.1
162	0	2	1	1	40	0	Y	N	N	N	N	N	N	N	N	88	105			2	2	0	0	0	0	0	0	0	0	0	0	0	11	1	1	87	0	R0	1	Y	Y	Y	N	N	N	N	Y	3.6	3.6
163	0	2	1	1	30	0	Y	Y	N	N	N	N	N	N	N	91	105			3	2	0	0	0	0	0	0	0	0	0	0	0	7	2	1	37	0	R0	1	N	Y	N	N	N	N	N	N	12.1	12.1
164	0	2	1	1	50	0	N	N	N	N	Y	N	N	N	N	102	96	69		0	2	0	0	0	0	0	0	0	0	0	0	0	4	2	1	29	3	R0	1	N	N	N	N	N	N	N	N	79.1	79.1
165	0	1	1	1	63	0	Y	N	N	N	N	N	N	N	N	130	138	73		2	3	0	0	0	0	0	0	0	0	0	0	0	20	2	1	33	1	R0	0							N	N	0.7	0.7
166	0	2	1	1	75	0	Y	N	N	N	Y	N	N	N	N	72	76	124		0	2	0	0	0	0	0	0	0	0	0	0	0	26	2	1	33	0	R0	3	Y	Y	N	N	N	N	N	N	74.8	74.8
167	0	1	1	1	55	0	N	N	Y	N	N	Y	Y	N	N	100	87	94		2	2	0	0	0	0	0	0	0	0	0	0	0	6	2	1	36	0	R0	1	Y	N	N	N	N	N	N	N	84.6	84.6
168	0	2	2	0	0	1	Y	N	N	N	N	N	N	N	N	84	101			4	1	0	0	0	0	0	0	0	0	0	0	0	11	2	1	16	0	R0	0							N	N	34.7	34.7
169	0	1	2	0	0	0	N	N	N	N	N	N	N	N	N	93	102			2	3	0	0	0	0	0	0	0	0	0	0	0	4	2	1	40	7	R1	1	N	N	N	N	N	N	N	N	41.8	41.8
170	0	1	2	0	0	0	N	N	N	N	N	N	N	N	Y	95	95	124		3	3	0	0	0	0	0	0	0	0	0	0	0	4	2	1	36	4	R0	1	N	N	N	N	N	N	distant metastasis	N	3.3	91.3
171	0	1	2	0	0	1	N	N	N	N	N	N	N	N	Y	97	108	99		0	2	0	0	0	0	0	0	0	0	0	0	0	4	2	1	31	0	R0	0							distant metastasis	Y	24.7	27.4
172	0	1	2	0	0	1	Y	N	N	N	N	N	N	N	N	94	109	86		0	2	0	0	0	0	0	0	0	0	0	0	0	4	2	1	21	0	R0	1	Y	N	N	N	N	N	distant metastasis	Y	18.8	22.4
173	0	2	2	0	0	0	Y	N	N	N	N	N	N	N	N	94	88			2	2	0	0	0	0	0	0	0	0	0	0	0	5	3	1	32	7	R0	0							N	N	131.3	131.3
174	0	2	1	1	30	1	Y	Y	N	N	Y	N	N	N	N	92	97	88		3	1	2	0	0	0	0	0	0	0	0	0	0	7	2	1	18	0	R0	1	N	N	N	N	N	N	N	N	32.9	32.9
175	0	1	1	1	20	0	Y	N	N	N	Y	N	N	N	Y	95	100	99		4	1	0	0	1	0	0	0	0	0	0	0	0	4	2	1	17	0	R0	0							distant metastasis	N	53.8	134.2
176	0	2	1	1	47	0	N	N	N	N	N	N	N	N	Y	106	109	98		2	1	0	0	1	0	0	0	0	0	0	0	0	8	2	1	35	0	R0	0							N	N	66.6	66.6
177	0	2	1	1	70	0	N	N	N	N	N	N	N	N	Y	88	111	140		1	1	0	0	0	0	0	0	0	0	0	0	0	10	3	1	14	0	R0	1	Y	N	N	N	N	N	N	N	103.9	103.9
178	0	2	2	0	0	0	Y	N	N	N	N	N	N	N	N	112	131	127		4	2	0	0	0	0	0	0	0	0	0	0	0	5	2	1	48	0	R0	0							regional	N	11.8	60
179	0	1	1	2	20	0	Y	Y	N	N	N	N	N	N	N	88	102	115		3	1	0	0	0	0	0	0	0	0	0	0	0	8	2	1	25	0	R0	0							N	N	55.8	55.8
180	0	2	1	1	100	1	Y	Y	N	N	N	N	Y	N	N	71	72			2	2	0	1	0	0	0	0	0	0	0	0	0	21	3	1	27	2	R0	0							distant metastasis	Y	16.5	23
181	0	2	1	1	21	1	N	Y	N	N	N	N	N	N	N	98	99	110		4	3	0	0	0	0	0	0	0	0	0	0	0	4	2	1	10	0	R0	0							distant metastasis	N	31.1	53.3
182	0	1	1	0	0	0	N	N	N	N	N	N	N	N	N	90	96	123		4	2	0	0	0	0	0	0	0	0	0	0	0	5	2	1	25	0	R0	0							N	N	73.6	73.6
183	0	2	1	1	20	0	N	N	N	N	N	N	N	N	N	104	78	74		2	1	0	1	0	0	0	0	1	0	0	0	0	44	2	1	4	0	R0	0							N	Y	1.5	1.5
184	0	2	1	1	38	1	N	N	N	N	N	N	N	N	N	99	95	109		4	2	0	0	0	0	0	0	0	0	0	0	0	7	2	1	21	0	R0	1	N	Y	N	N	N	N	regional	Y	23.2	49
185	0	2	1	1	50	1	N	N	N	N	Y	N	N	N	N	96	104	111		3	3	0	0	0	0	0	0	0	0	0	0	0	5	4	1	27	1	R0	1	N	N	N	N	N	N	N	Y	23	23
186	0	1	1	1	15	1	Y	N	N	N	N	N	N	N	N	91	115			2	3	0	1	0	0	0	0	1	0	0	0	0	31	2	1	26	2	R0	0							N	Y	1.3	1.3
187	0	1	1	2	35	0	Y	N	N	N	N	Y	N	N	N	121	129	99		3	2	0	0	0	0	0	0	0	0	0	1	0	12	2	1	37	0	R0	1	Y	N	N	N	N	N	N	N	79.3	79.3
188	0	1	1	1	45	0	N	N	Y	N	N	N	N	N	N	63	46			1	2	0	1	0	0	0	0	0	0	0	0	0	16	2	1	15	0	R0	0							N	N	15.8	15.8
189	0	2	1	1	42	0	N	Y	N	N	N	N	N	N	N	106	93	79		4	2	0	0	0	0	0	0	0	0	0	0	0	5	2	1	20	2	R0	1	N	N	Y	N	N	N	N	N	39.7	39.7
190	0	2	1	1	50	0	N	Y	N	N	N	N	Y	N	N	59	62	73		3	3	0	1	0	0	0	0	0	0	0	0	0	6	4	1	21	6	R0	0							regional	Y	5.9	22.4
191	0	1	1	1	10	0	Y	N	N	N	N	N	N	N	N	115	145	125		0	2	0	0	0	0	0	0	0	0	0	0	0	5	2	1	15	1	R0	1	N	Y	N	N	N	N	distant metastasis	N	42.4	48.9
192	0	2	1	1	67.5	0	Y	N	N	N	N	N	N	N	N	104	120			3	2	0	0	0	0	0	0	0	0	0	0	0	6	2	1	19	0	R0	0							regional	Y	26	50.1
[truncated: 1 more columns]

## Sheet: Coding
group	0. control 1. IPF
Histopogy	1: Adenocarcinoma, 2:Squamous cell carcinoma, 3:Adenosquamous, 4:Large cell, 5: Sarcomatoid
Sex	1: Male, 2: Female
Smoking	0. never smoker 1. Former smoker 2. Current smoker
location	0. Right upper lobe 1. Right middle lobe 2. Right lower lobe 3. Left upper lobe 4. Left lower lobe
op_method	0. Wedge resection 1. Segmentectomy 2. Lobectomy 3. Biolobectomy 4. Pneumonectomy
Adjuvant Tx	0. none 1. Chemotherapy 2. Radiotherapy 3. Concurrent chemoradiotherapy 4. Sequential radiotherapy after chemotherapy
op_pneumonia	pneumonia after operation
op_pneumothorax	pneumothorax after operation
op_AE	Acute exacerbation of IPF after operation
total_ae_ards	Acute exacerbation of IPF and ARDS after cancer treatment
op_ae_ards	Acute exacerbation of IPF and ARDS after operation
op_MV	prolonged Mechanical ventilation after operation
op_BPF	BPF after operation
op_ARDS	ARDS after operation
op_Arrhy	Arrhythmia after operation
op_bleeding	Bleeding after operation
ad_cytpenia	cytopenia after adjuvant treatment
ad_GI trouble	cytopenia after adjuvant treatment
ad_pneumonia	GI trouble after adjuvant treatment
ad_AE	Acute exacerbation of IPF after adjuvant treatment
ad_ad_ards	Acute exacerbation of IPF and ARDS after adjuvant treatment
ad_pneumonitis	pneumonitis after adjuvant treatment
